# Supplementary material for: Galdieria sulphuraria: An Extremophilic Alga as a Source of Antiviral Bioactive Compounds
Source: Mar Drugs. 2023 Jun 28;21(7):383. doi: 10.3390/md21070383 (PMC10381441; doi:10.3390/md21070383)
Supplement: Supplementary file 1 [file marinedrugs-21-00383-s001.zip]

Archive with 1 entries (1 files):
- marinedrugs-2470597-supplementary.pdf
